# Supplementary material for: The Effects of Phyllosphere Bacteria on Plant Physiology and Growth of Soybean Infected with Pseudomonas syringae
Source: Plants (Basel). 2022 Oct 7;11(19):2634. doi: 10.3390/plants11192634 (PMC9571934; doi:10.3390/plants11192634)
Supplement: Supplementary file 1 [file plants-11-02634-s001.zip]

Archive with 1 entries (1 files):
- plants-1902120-supplementary.pdf
